# Supplementary material for: Development of Non-Targeted Mass Spectrometry Method for Distinguishing Spelt and Wheat
Source: Foods. 2022 Dec 27;12(1):141. doi: 10.3390/foods12010141 (PMC9818861; doi:10.3390/foods12010141)
Supplement: Supplementary file 1 [file foods-12-00141-s001.zip]

Archive with 1 entries (1 files):
- foods-207931-supplementary.pdf
